# Supplementary material for: Causal associations between risk factors and common diseases inferred from GWAS summary data
Source: Nat Commun. 2018 Jan 15;9:224. doi: 10.1038/s41467-017-02317-2 (PMC5768719; doi:10.1038/s41467-017-02317-2)
Supplement: Supplementary file 4 — Supplementary Data 1 [file 41467_2017_2317_MOESM4_ESM.xlsx]

## Sheet: SD1 GSMR risk factor -> disease
Supplementary Data 1 The effects of 7 risk factors on common diseases estimated by GSMR
Source	Group	Risk factor	Common disease	OR	Lower bound (95% CI)	Upper bound (95% CI)	bxy	s.e.(bxy)	Pxy	nSNP	Published association	Published RCT
Community-based studies	Obesity	BMI	Asthma	1.3494	1.20211	1.51475	0.299663	0.0589725	3.74648e-07	83	Beuther et al. 2007 American Journal of Respiratory and Critical Care Medicine	/
		BMI	Allergic Rhinitis	0.935363	0.825079	1.06039	-0.066821	0.0640076	0.296507	84
		BMI	Cardiovascular Disease	1.29689	1.161	1.44869	0.25997	0.0564755	4.15993e-06	84	Calle et al. 1999 The New England Journal of Medicine	/
		BMI	Cancer	0.89523	0.799192	1.00281	-0.110675	0.0578972	0.05593	83
		BMI	Major Depressive Disorder	1.12599	0.977786	1.29666	0.118662	0.0720033	0.099351	83
		BMI	Dermatophytosis	1.66625	1.36436	2.03494	0.510574	0.101986	5.54787e-07	86	/	/
		BMI	Type 2 Diabetes	3.28751	2.82071	3.83156	1.19013	0.0781333	< 1.0E-50	80	Hu et al. 2001 The New England Journal of Medicine	Look AHEAD Research Group 2010 Archives of Internal Medicine
		BMI	Dyslipidemia	1.37255	1.23449	1.52606	0.316673	0.0540894	4.78082e-09	76	Nguyen et al. 2008 Journal of the American College of Surgeons	Look AHEAD Research Group 2010 Archives of Internal Medicine
		BMI	Hypertensive Disease	1.84715	1.68622	2.02345	0.613644	0.0465088	9.48169e-40	78	Nguyen et al. 2008 Journal of the American College of Surgeons	Look AHEAD Research Group 2010 Archives of Internal Medicine
		BMI	Hemorrhoids	1.14185	0.978902	1.33192	0.132649	0.0785574	0.091304	83
		BMI	Hernia Abdominopelvic Cavity	1.09283	0.941794	1.26808	0.0887686	0.0758865	0.242099	84
		BMI	Insomnia	0.987158	0.77673	1.2546	-0.0129248	0.122315	0.915846	84
		BMI	Iron Deficiency Anemias	1.29669	0.994078	1.69142	0.259816	0.135589	0.05534	83
		BMI	Irritable Bowel Syndrome	0.879666	0.712907	1.08543	-0.128213	0.107241	0.231868	83
		BMI	Macular Degeneration	1.05748	0.802278	1.39387	0.055891	0.140914	0.691639	82
		BMI	Osteoarthritis	1.49996	1.33755	1.68208	0.405435	0.0584661	4.07552e-12	81	Blagojevic et al. 2010 Osteoarthritis and Cartilage	/
		BMI	Osteoporosis	0.679132	0.553632	0.833082	-0.386939	0.104243	0.000205704	84	Felson et al. 1993 Journal of Bone and Mineral Research	/
		BMI	Peripheral Vascular Disease	1.59197	1.28004	1.9799	0.464972	0.111263	2.92776e-05	84	/	/
		BMI	Peptic Ulcer	1.61086	1.19932	2.16362	0.476767	0.150517	0.00153747	83
		BMI	Psychiatric Disorder	1.02519	0.869167	1.20922	0.0248783	0.0842339	0.767728	82
		BMI	Acute Reaction to Stress	1.02004	0.794426	1.30972	0.0198401	0.127538	0.876378	82
		BMI	Varicose Veins	1.28516	1.01966	1.6198	0.250885	0.118071	0.0335978	84
		BMI	Disease Count	1.51002	1.4224	1.60303	0.412121	0.0304981	1.31114e-41	81	The references above	/
		WHRadjBMI	Asthma	1.16295	1.00517	1.3455	0.150962	0.07439	0.0424241	43
		WHRadjBMI	Allergic Rhinitis	0.910367	0.776371	1.06749	-0.0939074	0.0812333	0.247672	43
		WHRadjBMI	Cardiovascular Disease	1.24858	1.07831	1.44573	0.222008	0.0748008	0.00299756	41
		WHRadjBMI	Cancer	1.05485	0.913837	1.21762	0.0533968	0.0732145	0.465805	43
		WHRadjBMI	Major Depressive Disorder	0.942073	0.785991	1.12915	-0.059672	0.092417	0.518485	42
		WHRadjBMI	Dermatophytosis	1.0493	0.815172	1.35068	0.0481256	0.128817	0.708705	43
		WHRadjBMI	Type 2 Diabetes	1.59801	1.30167	1.96182	0.468761	0.104649	7.48574e-06	38
		WHRadjBMI	Dyslipidemia	1.46206	1.2832	1.66584	0.379845	0.066575	1.15989e-08	42	/	/
		WHRadjBMI	Hypertensive Disease	1.46005	1.29406	1.64734	0.378473	0.0615774	7.931e-10	39	/	/
		WHRadjBMI	Hemorrhoids	1.20899	0.998165	1.46435	0.189789	0.0977679	0.0522317	43
		WHRadjBMI	Hernia Abdominopelvic Cavity	1.13949	0.93309	1.39154	0.130579	0.101955	0.200284	41
		WHRadjBMI	Insomnia	1.14824	0.846362	1.55778	0.138228	0.155631	0.374445	43
		WHRadjBMI	Iron Deficiency Anemias	1.42246	1.01437	1.99471	0.352385	0.172507	0.0410797	43
		WHRadjBMI	Irritable Bowel Syndrome	1.10349	0.844003	1.44276	0.0984783	0.136775	0.471522	43
		WHRadjBMI	Macular Degeneration	0.942637	0.663196	1.33982	-0.0590735	0.179394	0.741932	43
		WHRadjBMI	Osteoarthritis	0.936693	0.808278	1.08551	-0.0653993	0.0752298	0.384669	41
		WHRadjBMI	Osteoporosis	0.798156	0.608751	1.04649	-0.225451	0.138212	0.102848	40
		WHRadjBMI	Peripheral Vascular Disease	1.16646	0.881872	1.54288	0.153971	0.142694	0.280573	43
		WHRadjBMI	Peptic Ulcer	1.00996	0.695691	1.46621	0.00991513	0.190186	0.958422	41
		WHRadjBMI	Psychiatric Disorder	0.942623	0.764198	1.16271	-0.0590893	0.107061	0.581001	43
		WHRadjBMI	Acute Reaction to Stress	1.07664	0.78588	1.47496	0.0738406	0.160608	0.645691	42
		WHRadjBMI	Varicose Veins	0.857743	0.63729	1.15446	-0.15345	0.151571	0.311348	43
		WHRadjBMI	Disease Count	1.10855	1.02657	1.19707	0.10305	0.0391956	0.00856089	41
	Plasma Lipids	HDL Cholesterol	Asthma	0.96873	0.925964	1.01347	-0.0317694	0.023036	0.167858	154
		HDL Cholesterol	Allergic Rhinitis	0.975473	0.928025	1.02535	-0.0248327	0.0254408	0.329016	157
		HDL Cholesterol	Cardiovascular Disease	0.884862	0.845971	0.925541	-0.122324	0.0229319	9.5954e-08	151	Emerging Risk Factors Collaboration 2009 JAMA	/
		HDL Cholesterol	Cancer	1.00316	0.959795	1.04849	0.00315723	0.0225475	0.888639	157
		HDL Cholesterol	Major Depressive Disorder	0.981311	0.928384	1.03725	-0.0188663	0.0282876	0.504805	157
		HDL Cholesterol	Dermatophytosis	0.918731	0.848495	0.994781	-0.0847619	0.0405764	0.0367125	160
		HDL Cholesterol	Type 2 Diabetes	0.83102	0.781577	0.883592	-0.185101	0.0312964	3.32968e-09	143	Kannel et al. 1985 American Heart Journal	/
		HDL Cholesterol	Dyslipidemia	0.808175	0.770426	0.847774	-0.212977	0.0244057	2.62619e-18	121	Obvious association	Obvious association
		HDL Cholesterol	Hypertensive Disease	0.876427	0.846222	0.90771	-0.131902	0.0178938	1.68879e-13	147	/	/
		HDL Cholesterol	Hemorrhoids	0.972864	0.915498	1.03382	-0.0275112	0.0310083	0.374959	158
		HDL Cholesterol	Hernia Abdominopelvic Cavity	0.976452	0.919745	1.03666	-0.0238296	0.0305254	0.435009	158
		HDL Cholesterol	Insomnia	0.932238	0.848188	1.02462	-0.0701672	0.0482068	0.145519	159
		HDL Cholesterol	Iron Deficiency Anemias	0.875809	0.788654	0.972596	-0.132607	0.0534797	0.0131539	159
		HDL Cholesterol	Irritable Bowel Syndrome	0.971253	0.893136	1.0562	-0.0291679	0.0427798	0.495357	159
		HDL Cholesterol	Macular Degeneration	1.17051	1.0481	1.30723	0.157444	0.0563611	0.00521445	158
		HDL Cholesterol	Osteoarthritis	1.01135	0.967073	1.05766	0.0112885	0.0228419	0.621164	156
		HDL Cholesterol	Osteoporosis	1.02874	0.94762	1.11679	0.0283306	0.0419042	0.49899	154
		HDL Cholesterol	Peripheral Vascular Disease	0.875443	0.802796	0.954663	-0.133026	0.0441984	0.00261476	158
		HDL Cholesterol	Peptic Ulcer	0.974602	0.867026	1.09553	-0.0257258	0.0596735	0.666389	149
		HDL Cholesterol	Psychiatric Disorder	0.969144	0.907732	1.03471	-0.0313423	0.0333998	0.34804	157
		HDL Cholesterol	Acute Reaction to Stress	0.995302	0.902027	1.09822	-0.00470924	0.050205	0.925268	156
		HDL Cholesterol	Varicose Veins	1.05482	0.961469	1.15723	0.0533669	0.0472752	0.258958	153
		HDL Cholesterol	Disease Count	0.937193	0.91422	0.960744	-0.0648658	0.0126623	3.01143e-07	141	The references above	/
		LDL Cholesterol	Asthma	1.00157	0.959099	1.04592	0.0015681	0.0221069	0.943451	137
		LDL Cholesterol	Allergic Rhinitis	0.992762	0.945842	1.04201	-0.0072647	0.0247015	0.768681	139
		LDL Cholesterol	Cardiovascular Disease	1.21517	1.16372	1.2689	0.194885	0.0220745	1.06102e-18	138	Danael et al. 2009 PLOS Medicine	Baigent et al. 2005 Lancet
		LDL Cholesterol	Cancer	1.01218	0.968925	1.05736	0.0121044	0.022282	0.586967	140
		LDL Cholesterol	Major Depressive Disorder	1.00221	0.949319	1.05806	0.00221154	0.0276644	0.936284	139
		LDL Cholesterol	Dermatophytosis	0.910831	0.842188	0.985069	-0.0933978	0.0399765	0.0194749	142
		LDL Cholesterol	Type 2 Diabetes	0.949972	0.896183	1.00699	-0.0513225	0.0297386	0.0843859	133
		LDL Cholesterol	Dyslipidemia	3.36028	3.21882	3.50796	1.21202	0.0219434	< 1.0E-50	127	Obvious association	Obvious association
		LDL Cholesterol	Hypertensive Disease	1.04439	1.00947	1.08053	0.0434376	0.017355	0.0123187	133
		LDL Cholesterol	Hemorrhoids	0.95668	0.90198	1.0147	-0.0442868	0.030039	0.140399	140
		LDL Cholesterol	Hernia Abdominopelvic Cavity	0.98989	0.934108	1.049	-0.0101617	0.0295926	0.731307	140
		LDL Cholesterol	Insomnia	1.00434	0.915083	1.10231	0.00433354	0.0474865	0.927287	141
		LDL Cholesterol	Iron Deficiency Anemias	1.14762	1.03499	1.27252	0.137692	0.0527065	0.00899009	141
		LDL Cholesterol	Irritable Bowel Syndrome	0.978009	0.901892	1.06055	-0.0222365	0.0413387	0.59064	140
		LDL Cholesterol	Macular Degeneration	0.91957	0.825063	1.0249	-0.0838495	0.0553296	0.129657	137
		LDL Cholesterol	Osteoarthritis	0.955706	0.915305	0.997891	-0.0453048	0.0220375	0.0398012	141
		LDL Cholesterol	Osteoporosis	1.1085	1.02323	1.20087	0.103007	0.0408375	0.0116566	140
		LDL Cholesterol	Peripheral Vascular Disease	1.11413	1.02217	1.21437	0.108075	0.0439537	0.013939	140
		LDL Cholesterol	Peptic Ulcer	1.0206	0.910606	1.14389	0.0203944	0.0581835	0.72595	137
		LDL Cholesterol	Psychiatric Disorder	0.975811	0.914507	1.04123	-0.0244859	0.033104	0.459504	140
		LDL Cholesterol	Acute Reaction to Stress	0.976387	0.886072	1.07591	-0.0238962	0.049521	0.629418	139
		LDL Cholesterol	Varicose Veins	0.965159	0.882498	1.05556	-0.0354624	0.0456817	0.437576	137
		LDL Cholesterol	Disease Count	1.20761	1.17947	1.23642	0.188642	0.0120306	< 1.0E-50	132	The references above	/
		Triglycerides	Asthma	0.971702	0.918669	1.0278	-0.0287063	0.0286343	0.316095	97
		Triglycerides	Allergic Rhinitis	0.969702	0.912378	1.03063	-0.0307662	0.0310894	0.322368	101
		Triglycerides	Cardiovascular Disease	1.14445	1.08198	1.21052	0.134921	0.0286371	2.46021e-06	95	Nordestgaard et al. 2007 JAMA	/
		Triglycerides	Cancer	0.99497	0.941906	1.05102	-0.00504258	0.0279627	0.856892	99
		Triglycerides	Major Depressive Disorder	1.03942	0.970596	1.11314	0.0386676	0.0349556	0.268644	100
		Triglycerides	Dermatophytosis	1.03476	0.939371	1.13984	0.0341733	0.0493459	0.488607	102
		Triglycerides	Type 2 Diabetes	1.13653	1.04836	1.23212	0.127983	0.0412012	0.00189456	87
		Triglycerides	Dyslipidemia	2.0885	1.97661	2.20671	0.736444	0.0280912	< 1.0E-50	85	Obvious association	Obvious association
		Triglycerides	Hypertensive Disease	1.23504	1.18124	1.2913	0.211107	0.0227272	1.56077e-20	94	/	/
		Triglycerides	Hemorrhoids	1.09989	1.02107	1.1848	0.0952114	0.0379399	0.0120892	100
		Triglycerides	Hernia Abdominopelvic Cavity	1.03365	0.960594	1.11226	0.0330965	0.0373979	0.376166	101
		Triglycerides	Insomnia	1.05728	0.941641	1.18713	0.0557034	0.0590992	0.345915	100
		Triglycerides	Iron Deficiency Anemias	1.06478	0.936159	1.21107	0.0627686	0.0656828	0.339258	101
		Triglycerides	Irritable Bowel Syndrome	1.05485	0.952364	1.16836	0.053398	0.0521461	0.305831	100
		Triglycerides	Macular Degeneration	0.859691	0.749529	0.986045	-0.151182	0.0699634	0.0307054	97
		Triglycerides	Osteoarthritis	0.989416	0.936712	1.04509	-0.01064	0.0279283	0.703221	101
		Triglycerides	Osteoporosis	0.986023	0.892348	1.08953	-0.0140755	0.0509304	0.782266	99
		Triglycerides	Peripheral Vascular Disease	1.00861	0.907735	1.12069	0.00856988	0.0537614	0.873349	101
		Triglycerides	Peptic Ulcer	1.05023	0.911399	1.2102	0.0490059	0.0723371	0.49811	97
		Triglycerides	Psychiatric Disorder	1.0296	0.949454	1.11651	0.0291719	0.041347	0.480475	100
		Triglycerides	Acute Reaction to Stress	1.00909	0.8949	1.13785	0.00904697	0.0612703	0.882614	101
		Triglycerides	Varicose Veins	0.934358	0.836306	1.04391	-0.0678956	0.0565641	0.230011	98
		Triglycerides	Disease Count	1.18521	1.14925	1.22229	0.169917	0.0157171	3.05421e-27	91	The references above	/
	Blood Pressure	Systolic Blood Pressure	Asthma	1.0948	0.952067	1.25893	0.0905724	0.0712715	0.203797	27
		Systolic Blood Pressure	Allergic Rhinitis	0.966729	0.828201	1.12843	-0.0338374	0.078909	0.668058	28
		Systolic Blood Pressure	Cardiovascular Disease	1.40359	1.22352	1.61016	0.339035	0.0700517	1.29985e-06	28	Danael et al. 2009 PLOS Medicine	Collins et al. 1990 Lancet
		Systolic Blood Pressure	Cancer	1.07788	0.939507	1.23663	0.0749936	0.0700989	0.284698	28
		Systolic Blood Pressure	Major Depressive Disorder	1.05399	0.886964	1.25247	0.0525836	0.0880276	0.550271	28
		Systolic Blood Pressure	Dermatophytosis	0.792124	0.617051	1.01687	-0.233037	0.127432	0.0674421	28
		Systolic Blood Pressure	Type 2 Diabetes	1.07366	0.894867	1.28818	0.0710745	0.0929358	0.444409	28
		Systolic Blood Pressure	Dyslipidemia	1.50404	1.32523	1.70699	0.408157	0.0645783	2.60989e-10	28	/	/
		Systolic Blood Pressure	Hypertensive Disease	4.38035	3.84087	4.99561	1.47713	0.0670565	< 1.0E-50	25	Obvious association	/
		Systolic Blood Pressure	Hemorrhoids	0.959607	0.79708	1.15527	-0.0412319	0.0946777	0.663202	28
		Systolic Blood Pressure	Hernia Abdominopelvic Cavity	0.790094	0.660356	0.945321	-0.235604	0.0915166	0.0100404	28
		Systolic Blood Pressure	Insomnia	0.976379	0.674937	1.41245	-0.0239043	0.188383	0.899026	28
		Systolic Blood Pressure	Iron Deficiency Anemias	0.689022	0.462824	1.02577	-0.372482	0.203024	0.066554	28
		Systolic Blood Pressure	Irritable Bowel Syndrome	0.982789	0.759701	1.27139	-0.0173607	0.131362	0.894858	28
		Systolic Blood Pressure	Macular Degeneration	0.905001	0.578868	1.41488	-0.0998196	0.227991	0.661515	28
		Systolic Blood Pressure	Osteoarthritis	0.997192	0.86957	1.14354	-0.00281236	0.0698695	0.967892	28
		Systolic Blood Pressure	Osteoporosis	0.915751	0.712262	1.17738	-0.0880104	0.128214	0.49244	28
		Systolic Blood Pressure	Peripheral Vascular Disease	0.864124	0.626575	1.19173	-0.146039	0.164004	0.373219	28
		Systolic Blood Pressure	Peptic Ulcer	1.00382	0.708031	1.42318	0.00381185	0.178101	0.982924	28
		Systolic Blood Pressure	Psychiatric Disorder	1.00693	0.823314	1.23151	0.00691024	0.102718	0.946364	28
		Systolic Blood Pressure	Acute Reaction to Stress	1.07501	0.757299	1.52601	0.0723286	0.178738	0.685725	28
		Systolic Blood Pressure	Varicose Veins	0.964506	0.726979	1.27964	-0.0361393	0.144244	0.802167	28
		Systolic Blood Pressure	Disease Count	1.42851	1.32668	1.53815	0.356629	0.0377301	3.32117e-21	28	The references above	/
		Diastolic Blood Pressure	Asthma	1.00242	0.881496	1.13992	0.00241252	0.0655856	0.970657	29
		Diastolic Blood Pressure	Allergic Rhinitis	0.978333	0.846434	1.13079	-0.0219047	0.0738868	0.766877	29
		Diastolic Blood Pressure	Cardiovascular Disease	1.32966	1.16922	1.51211	0.284922	0.0656057	1.40583e-05	29	Danael et al. 2009 PLOS Medicine	Collins et al. 1990 Lancet
		Diastolic Blood Pressure	Cancer	0.944489	0.830024	1.07474	-0.0571115	0.0659125	0.38623	29
		Diastolic Blood Pressure	Major Depressive Disorder	0.918313	0.781852	1.07859	-0.0852169	0.0820783	0.299159	29
		Diastolic Blood Pressure	Dermatophytosis	0.997045	0.783253	1.26919	-0.00295949	0.123133	0.980825	29
		Diastolic Blood Pressure	Type 2 Diabetes	1.11825	0.942847	1.32628	0.111764	0.0870487	0.199169	29
		Diastolic Blood Pressure	Dyslipidemia	1.30717	1.16468	1.46709	0.267861	0.0588863	5.39559e-06	29	/	/
		Diastolic Blood Pressure	Hypertensive Disease	3.22595	2.8679	3.62871	1.17123	0.0600246	< 1.0E-50	27	Obvious association	/
		Diastolic Blood Pressure	Hemorrhoids	1.0054	0.843068	1.19898	0.0053827	0.0898421	0.952225	29
		Diastolic Blood Pressure	Hernia Abdominopelvic Cavity	0.949524	0.801603	1.12474	-0.0517947	0.0864015	0.548863	29
		Diastolic Blood Pressure	Insomnia	0.924946	0.696805	1.22778	-0.0780203	0.144505	0.589257	29
		Diastolic Blood Pressure	Iron Deficiency Anemias	0.862397	0.629121	1.18217	-0.148039	0.160914	0.357578	29
		Diastolic Blood Pressure	Irritable Bowel Syndrome	0.76491	0.602536	0.971041	-0.267997	0.12174	0.0277083	29
		Diastolic Blood Pressure	Macular Degeneration	1.00535	0.726037	1.39212	0.0053384	0.166068	0.974356	29
		Diastolic Blood Pressure	Osteoarthritis	0.932798	0.819447	1.06183	-0.0695664	0.0661017	0.292609	29
		Diastolic Blood Pressure	Osteoporosis	0.968956	0.760683	1.23425	-0.0315363	0.123471	0.798402	29
		Diastolic Blood Pressure	Peripheral Vascular Disease	1.20963	0.939281	1.5578	0.190317	0.12906	0.140309	29
		Diastolic Blood Pressure	Peptic Ulcer	0.978861	0.708497	1.3524	-0.0213654	0.16492	0.896923	29
		Diastolic Blood Pressure	Psychiatric Disorder	0.99743	0.825527	1.20513	-0.00257316	0.0965105	0.978729	29
		Diastolic Blood Pressure	Acute Reaction to Stress	0.895538	0.665611	1.20489	-0.11033	0.151387	0.466127	29
		Diastolic Blood Pressure	Varicose Veins	1.15622	0.887489	1.50632	0.145155	0.134956	0.28212	29
		Diastolic Blood Pressure	Disease Count	1.25265	1.17326	1.33742	0.225261	0.0334071	1.55265e-11	29	The references above	/
Case-control studies	Obesity	BMI	Coronary Artery Disease	1.7024	1.53288	1.89067	0.532038	0.053516	2.7422e-23	86	Calle et al. 1999 The New England Journal of Medicine	/
		BMI	Rheumatoid Arthritis	1.25322	1.03292	1.5205	0.225713	0.0986347	0.0221158	89
		BMI	Crohn's Disease	0.931417	0.719785	1.20527	-0.0710486	0.131507	0.589014	86
		BMI	Ulcerative Colitis	0.849178	0.670133	1.07606	-0.163486	0.120813	0.175985	88
		BMI	Type 2 Diabetes	3.12483	2.55967	3.81478	1.13938	0.101787	4.37485e-29	89	Hu et al. 2001 The New England Journal of Medicine	Look AHEAD Research Group 2010 Archives of Internal Medicine
		BMI	Autism Spectrum Disorder	1.04066	0.770042	1.40637	0.0398507	0.153654	0.795362	91
		BMI	Bipolar Disorder	0.842394	0.658914	1.07697	-0.171508	0.125334	0.171185	76
		BMI	Major Depressive Disorder	1.20604	0.94276	1.54283	0.187339	0.125654	0.135985	75
		BMI	Schizophrenia	0.956372	0.846575	1.08041	-0.0446079	0.062219	0.473405	82
		BMI	Alzheimer's Disease	1.03528	0.868427	1.23419	0.0346727	0.0896654	0.698985	87
		BMI	Age-related Macular Degeneration	1.04723	0.883	1.242	0.0461474	0.0870295	0.595939	87
		WHRadjBMI	Coronary Artery Disease	1.37139	1.2066	1.55869	0.315827	0.0653164	1.32917e-06	44	Koning et al. 2007 European Heart Journal	/
		WHRadjBMI	Rheumatoid Arthritis	0.933186	0.736416	1.18253	-0.0691505	0.120821	0.567094	46
		WHRadjBMI	Crohn's Disease	1.0693	0.782897	1.46047	0.0670021	0.159059	0.673579	45
		WHRadjBMI	Ulcerative Colitis	0.90568	0.680749	1.20493	-0.0990692	0.14566	0.496415	45
		WHRadjBMI	Type 2 Diabetes	1.81623	1.41474	2.33166	0.596761	0.127459	2.84091e-06	45	Vazquez et al. 2007 Epidemiologic Reviews	/
		WHRadjBMI	Autism Spectrum Disorder	0.992117	0.687911	1.43085	-0.00791375	0.186828	0.966213	46
		WHRadjBMI	Bipolar Disorder	0.702268	0.51774	0.952564	-0.35344	0.155532	0.0230585	39
		WHRadjBMI	Major Depressive Disorder	1.02664	0.757071	1.39219	0.0262897	0.155402	0.865661	40
		WHRadjBMI	Schizophrenia	1.00168	0.867113	1.15713	0.00167849	0.0736044	0.981806	43
		WHRadjBMI	Alzheimer's Disease	1.14741	0.928813	1.41745	0.137506	0.107834	0.20225	46
		WHRadjBMI	Age-related Macular Degeneration	0.935064	0.759915	1.15058	-0.0671403	0.10582	0.525772	45
	Plasma Lipids	HDL Cholesterol	Coronary Artery Disease	0.836814	0.799374	0.876008	-0.178153	0.0233539	2.37615e-14	150	Emerging Risk Factors Collaboration 2009 JAMA	/
		HDL Cholesterol	Rheumatoid Arthritis	1.10291	1.02008	1.19246	0.0979476	0.0398304	0.0139279	162
		HDL Cholesterol	Crohn's Disease	1.02284	0.920116	1.13704	0.0225862	0.0540011	0.675761	157
		HDL Cholesterol	Ulcerative Colitis	1.01005	0.916761	1.11283	0.00999775	0.049442	0.839751	161
		HDL Cholesterol	Type 2 Diabetes	0.813979	0.741419	0.89364	-0.20582	0.0476369	1.55602e-05	152	Kannel et al. 1985 American Heart Journal	/
		HDL Cholesterol	Autism Spectrum Disorder	1.01663	0.899841	1.14857	0.0164886	0.062258	0.79113	169
		HDL Cholesterol	Bipolar Disorder	1.03913	0.936728	1.15273	0.038384	0.052932	0.468356	141
		HDL Cholesterol	Major Depressive Disorder	1.11703	1.01086	1.23436	0.110676	0.050957	0.02986	143
		HDL Cholesterol	Schizophrenia	1.01737	0.969622	1.06746	0.017219	0.0245243	0.482605	158
		HDL Cholesterol	Alzheimer's Disease	1.00929	0.936971	1.0872	0.00925058	0.0379357	0.807348	154
		HDL Cholesterol	Age-related Macular Degeneration	1.35949	1.26201	1.4645	0.30711	0.0379626	5.97638e-16	150
		LDL Cholesterol	Coronary Artery Disease	1.50388	1.43902	1.57166	0.408049	0.0224916	< 1.0E-50	138	Danael et al. 2009 PLOS Medicine	Baigent et al. 2005 Lancet
		LDL Cholesterol	Rheumatoid Arthritis	0.936506	0.868773	1.00952	-0.0655996	0.0383027	0.0867746	136
		LDL Cholesterol	Crohn's Disease	1.08382	0.979132	1.19971	0.080494	0.0518277	0.120398	143
		LDL Cholesterol	Ulcerative Colitis	1.05186	0.958197	1.15468	0.0505592	0.0475821	0.287979	147
		LDL Cholesterol	Type 2 Diabetes	0.842528	0.772645	0.91873	-0.171349	0.0441767	0.000105008	138
		LDL Cholesterol	Autism Spectrum Disorder	0.917143	0.813811	1.0336	-0.086492	0.0609874	0.156134	149
		LDL Cholesterol	Bipolar Disorder	1.08004	0.973787	1.19788	0.0769954	0.0528359	0.145046	130
		LDL Cholesterol	Major Depressive Disorder	0.954952	0.864993	1.05427	-0.0460945	0.0504793	0.361171	132
		LDL Cholesterol	Schizophrenia	1.01279	0.967047	1.0607	0.0127123	0.023582	0.589841	144
		LDL Cholesterol	Alzheimer's Disease	1.03074	0.949993	1.11836	0.0302811	0.0416232	0.466916	128
		LDL Cholesterol	Age-related Macular Degeneration	0.946292	0.881548	1.01579	-0.0552043	0.0361591	0.126834	135
		Triglycerides	Coronary Artery Disease	1.32909	1.25931	1.40275	0.284497	0.0275175	4.70576e-25	96	Nordestgaard et al. 2007 JAMA	/
		Triglycerides	Rheumatoid Arthritis	0.882901	0.80488	0.968486	-0.124542	0.0472044	0.00833096	94
		Triglycerides	Crohn's Disease	1.07726	0.941072	1.23317	0.0744245	0.068959	0.280473	95
		Triglycerides	Ulcerative Colitis	0.992981	0.884595	1.11465	-0.00704364	0.0589703	0.904924	103
		Triglycerides	Type 2 Diabetes	1.1543	1.03841	1.28311	0.143491	0.0539789	0.00785415	94
		Triglycerides	Autism Spectrum Disorder	0.983942	0.84896	1.14038	-0.0161886	0.0752828	0.829738	104
		Triglycerides	Bipolar Disorder	0.957312	0.84671	1.08236	-0.043626	0.0626383	0.486131	87
		Triglycerides	Major Depressive Disorder	1.02906	0.910176	1.16348	0.0286476	0.0626352	0.647404	91
		Triglycerides	Schizophrenia	1.04925	0.990568	1.1114	0.0480714	0.0293612	0.10158	96
		Triglycerides	Alzheimer's Disease	0.992698	0.90884	1.08429	-0.0073289	0.0450291	0.870708	94
		Triglycerides	Age-related Macular Degeneration	0.916589	0.841914	0.997887	-0.0870963	0.0433574	0.0445587	97
	Blood Pressure	Systolic Blood Pressure	Coronary Artery Disease	1.72796	1.51084	1.97629	0.546944	0.0685093	1.42236e-15	27	Danael et al. 2009 PLOS Medicine	Collins et al. 1990 Lancet
		Systolic Blood Pressure	Rheumatoid Arthritis	0.868604	0.674087	1.11925	-0.140868	0.129351	0.276134	29
		Systolic Blood Pressure	Crohn's Disease	1.0154	0.742893	1.38787	0.0152841	0.159432	0.923627	29
		Systolic Blood Pressure	Ulcerative Colitis	1.17751	0.880565	1.5746	0.163406	0.148264	0.270405	29
		Systolic Blood Pressure	Type 2 Diabetes	1.45714	1.12616	1.88541	0.376476	0.131463	0.0041866	26
		Systolic Blood Pressure	Autism Spectrum Disorder	1.20053	0.827733	1.74122	0.182761	0.189707	0.335353	29
		Systolic Blood Pressure	Bipolar Disorder	0.941544	0.666825	1.32944	-0.0602337	0.176018	0.732198	21
		Systolic Blood Pressure	Major Depressive Disorder	1.2451	0.890079	1.74173	0.219217	0.171256	0.200527	21
		Systolic Blood Pressure	Schizophrenia	1.13103	0.970651	1.31791	0.12313	0.0780194	0.114521	27
		Systolic Blood Pressure	Alzheimer's Disease	0.870172	0.701513	1.07938	-0.139065	0.109924	0.205837	29
		Systolic Blood Pressure	Age-related Macular Degeneration	0.908158	0.733946	1.12372	-0.096337	0.108665	0.37532	28
		Diastolic Blood Pressure	Coronary Artery Disease	1.36391	1.18466	1.57029	0.310359	0.0718874	1.57957e-05	26	Danael et al. 2009 PLOS Medicine	Collins et al. 1990 Lancet
		Diastolic Blood Pressure	Rheumatoid Arthritis	1.20953	0.942514	1.5522	0.190233	0.127264	0.13497	28
		Diastolic Blood Pressure	Crohn's Disease	1.15738	0.849699	1.57646	0.146156	0.157668	0.353934	30
		Diastolic Blood Pressure	Ulcerative Colitis	0.981868	0.737727	1.3068	-0.0182979	0.145859	0.900167	30
		Diastolic Blood Pressure	Type 2 Diabetes	1.27675	1.03331	1.57753	0.244315	0.107933	0.0235995	27
		Diastolic Blood Pressure	Autism Spectrum Disorder	1.24024	0.859067	1.79054	0.215305	0.187354	0.250477	30
		Diastolic Blood Pressure	Bipolar Disorder	0.87521	0.643353	1.19063	-0.133291	0.157026	0.395964	26
		Diastolic Blood Pressure	Major Depressive Disorder	0.753177	0.552884	1.02603	-0.283455	0.157731	0.072323	26
		Diastolic Blood Pressure	Schizophrenia	0.979963	0.844716	1.13686	-0.0202405	0.0757728	0.789376	27
		Diastolic Blood Pressure	Alzheimer's Disease	0.860517	0.696183	1.06364	-0.150222	0.108123	0.164721	29
		Diastolic Blood Pressure	Age-related Macular Degeneration	0.991051	0.806126	1.2184	-0.00898964	0.10537	0.932011	29
Note: highlighted are the significant associations (PGSMR < 2.2e–4); OR = exp(bxy); Lower bound and upper bound represent the 95% confidence interval of OR; bxy = estimated effect of risk factor on disease by GSMR; s.e.(bxy) = standard error of the estimated bxy; Pxy = p-value for bxy; nSNP = the number of genetic instruments used in the GSMR analysis; Published association - the association has …
