# Supplementary material for: Causal associations between risk factors and common diseases inferred from GWAS summary data
Source: Nat Commun. 2018 Jan 15;9:224. doi: 10.1038/s41467-017-02317-2 (PMC5768719; doi:10.1038/s41467-017-02317-2)
Supplement: Supplementary file 5 — Supplementary Data 2 [file 41467_2017_2317_MOESM5_ESM.xlsx]

## Sheet: SD2 Other methods
Supplementary Data 2 The effects of 7 risk factors on common diseases estimated by other methods
Source	Exposure	Outcome	MR-Egger							Pickrell et al.
			b0	s.e.(b0)	p-value	bxy	s.e.(bxy)	p-value	nSNP	ρx->y	s.e.(ρx->y)	p-value	nSNP	ρy->x	s.e.(ρy->x)	p-value	nSNP	r
Community-based studies	BMI	Asthma	-0.000444248	0.00147545	0.764116	0.301098	0.0629923	7.72275e-06	83	0.445573	0.111803	2.43046e-05	83	-0.322386	0.2	0.0942989	28	0.00740781
	BMI	Allergic Rhinitis	0.000640333	0.00165708	0.700184	-0.0619926	0.0708003	0.383806	84	-0.112281	0.111111	0.309214	84	/	/	/	/	/
	BMI	Cardiovascular Disease	0.000669289	0.00145033	0.645681	0.242282	0.0612672	0.000161997	84	0.387405	0.111111	0.000271916	84	/	/	/	/	/
	BMI	Cancer	0.000490857	0.00134998	0.717101	-0.113035	0.0578735	0.0542573	83	-0.225578	0.111803	0.0403197	83	-0.21978	0.316228	0.470615	13	1.28329
	BMI	Major Depressive Disorder	-0.00179272	0.0017896	0.319451	0.100062	0.0759996	0.191682	83	0.14928	0.111803	0.177999	83	/	/	/	/	/
	BMI	Dermatophytosis	-0.00187498	0.0023012	0.4175	0.531972	0.0989603	6.7271e-07	86	0.446181	0.109764	1.66491e-05	86	/	/	/	/	/
	BMI	Type 2 Diabetes	-5.66748e-05	0.00196748	0.977093	1.179	0.0836056	3.6939e-23	80	0.787975	0.113961	4.22618e-18	80	-0.75	0.267261	0.000525731	17	1.52399e-08
	BMI	Dyslipidemia	0.000330768	0.00128	0.796806	0.321149	0.0538356	7.75568e-08	76	0.493862	0.117041	5.80046e-06	76	-0.520271	0.144338	9.10494e-05	51	6.19621e-05
	BMI	Hypertensive Disease	0.000205517	0.00134284	0.878767	0.621058	0.0567485	2.80381e-17	78	0.685884	0.11547	4.23329e-12	78	-0.322849	0.150756	0.026871	47	5.72617e-08
	BMI	Hemorrhoids	0.00370695	0.00181637	0.0445219	0.105832	0.0769898	0.173038	83	0.0932161	0.111803	0.401926	83	/	/	/	/	/
	BMI	Hernia Abdominopelvic Cavity	-0.000784177	0.00172098	0.64984	0.0699334	0.0730875	0.341458	84	0.148628	0.111111	0.177242	84	-0.6	0.707107	0.284757	5	1.0963
	BMI	Insomnia	-0.0035802	0.00283783	0.210671	0.0072983	0.121255	0.952151	84	0.00814012	0.111111	0.941417	84	/	/	/	/	/
	BMI	Iron Deficiency Anemias	0.00139515	0.00307228	0.650966	0.244526	0.130906	0.0653857	83	0.242097	0.111803	0.0274488	83	/	/	/	/	/
	BMI	Irritable Bowel Syndrome	0.000572863	0.00247501	0.817542	-0.127963	0.105554	0.228922	83	-0.0596742	0.111803	0.592034	83	/	/	/	/	/
	BMI	Macular Degeneration	0.00217589	0.00341829	0.52624	0.0612945	0.146623	0.677036	82	0.0299191	0.112509	0.7896	82	-0.0857143	0.57735	0.871743	6	2.62379
	BMI	Osteoarthritis	0.00114341	0.00146266	0.436709	0.404562	0.0624065	7.15378e-09	81	0.588776	0.113228	7.41804e-09	81	/	/	/	/	/
	BMI	Osteoporosis	-0.00165051	0.00238093	0.49013	-0.394855	0.101806	0.000211201	84	-0.291404	0.111111	0.00715848	84	0.0545455	0.377964	0.881036	10	0.67376
	BMI	Peripheral Vascular Disease	-0.00156567	0.00251569	0.535432	0.455079	0.107333	5.83125e-05	84	0.442037	0.111111	2.55802e-05	84	/	/	/	/	/
	BMI	Peptic Ulcer	-0.000977361	0.0033638	0.772136	0.443962	0.144181	0.00283358	83	0.279333	0.111803	0.0105465	83	/	/	/	/	/
	BMI	Psychiatric Disorder	-0.000615603	0.00191184	0.748296	0.00597964	0.0808297	0.941212	82	0.0778289	0.112509	0.487051	82	/	/	/	/	/
	BMI	Acute Reaction to Stress	-0.000452344	0.00303734	0.881986	-0.00398352	0.128755	0.975395	82	0.0218295	0.111803	0.844702	83	/	/	/	/	/
	BMI	Varicose Veins	0.00238551	0.00289823	0.412842	0.279392	0.124112	0.0270534	84	0.217839	0.111111	0.0465259	84	/	/	/	/	/
	BMI	Disease Count	0.000100929	0.000886332	0.909628	0.406066	0.0378847	4.57087e-17	81	0.713211	0.113228	7.99328e-14	81	0.142857	0.57735	0.787172	6	0.457885
	WHRadjBMI	Asthma	0.000235731	0.00183607	0.898469	0.157245	0.0722168	0.0352599	43	0.28852	0.158114	0.0606113	43	-0.077723	0.2	0.694233	28	0.465988
	WHRadjBMI	Allergic Rhinitis	0.00213672	0.00202073	0.29652	-0.0888281	0.0789037	0.266806	43	0.000906344	0.158114	0.995398	43	/	/	/	/	/
	WHRadjBMI	Cardiovascular Disease	0.00262809	0.00225952	0.251848	0.263097	0.0885205	0.00504585	41	0.099072	0.162221	0.537715	41	/	/	/	/	/
	WHRadjBMI	Cancer	0.000299134	0.00216555	0.890811	0.0442264	0.0845581	0.603769	43	0.105891	0.158114	0.499156	43	-0.159341	0.316228	0.603088	13	2.16853
	WHRadjBMI	Major Depressive Disorder	0.0011546	0.00245286	0.640401	-0.051919	0.0957974	0.590848	42	-0.00624139	0.160128	0.968708	42	/	/	/	/	/
	WHRadjBMI	Dermatophytosis	-0.00212488	0.00324752	0.516566	0.0520498	0.12532	0.680062	43	0.0190332	0.158114	0.903578	43	/	/	/	/	/
	WHRadjBMI	Type 2 Diabetes	0.0014235	0.00393293	0.719509	0.483592	0.152376	0.00307744	38	0.150832	0.169031	0.366039	38	0.649123	0.25	0.00263663	19	0.17936
	WHRadjBMI	Dyslipidemia	-0.00343427	0.00210932	0.111347	0.382064	0.0821842	3.5984e-05	42	0.235552	0.160128	0.133175	42	0.164704	0.140028	0.233988	54	1.9046
	WHRadjBMI	Hypertensive Disease	-0.000423434	0.00192312	0.826941	0.385223	0.077062	1.41554e-05	39	0.288549	0.166667	0.0748358	39	0.11949	0.142857	0.398815	52	1.0288
	WHRadjBMI	Hemorrhoids	0.00261202	0.00244155	0.290958	0.215156	0.0948382	0.0286202	43	0.431722	0.158114	0.00384372	43	/	/	/	/	/
	WHRadjBMI	Hernia Abdominopelvic Cavity	0.00399978	0.00272408	0.150041	0.140605	0.108022	0.200679	41	0.120861	0.162221	0.451618	41	0.3	0.707107	0.623838	5	2.05387
	WHRadjBMI	Insomnia	0.000430533	0.00383831	0.911238	0.16614	0.150814	0.277053	43	-0.110423	0.158114	0.480863	43	/	/	/	/	/
	WHRadjBMI	Iron Deficiency Anemias	-0.000288251	0.00451616	0.949419	0.351772	0.176811	0.0533401	43	0.0487915	0.158114	0.756025	43	/	/	/	/	/
	WHRadjBMI	Irritable Bowel Syndrome	-0.00646837	0.0037753	0.0942028	0.0728799	0.147853	0.624698	43	0.326737	0.158114	0.0324758	43	/	/	/	/	/
	WHRadjBMI	Macular Degeneration	0.00227595	0.00516055	0.661509	-0.0749359	0.201811	0.712313	43	-0.00422961	0.158114	0.978525	43	0.8	0.707107	0.104088	5	0.813061
	WHRadjBMI	Osteoarthritis	0.00547251	0.00247106	0.0326959	-0.0294424	0.0972539	0.763699	41	-0.0708404	0.162221	0.659846	41	/	/	/	/	/
	WHRadjBMI	Osteoporosis	0.00297371	0.00378185	0.436561	-0.24227	0.147637	0.109053	40	-0.240753	0.162221	0.129444	41	0.0666667	0.408248	0.86469	9	0.864316
	WHRadjBMI	Peripheral Vascular Disease	0.00344288	0.00362659	0.348008	0.157723	0.142023	0.273233	43	0.234441	0.158114	0.130226	43	/	/	/	/	/
	WHRadjBMI	Peptic Ulcer	0.0116735	0.00482115	0.0202176	0.0732511	0.187172	0.697664	41	-0.165843	0.160128	0.293885	42	/	/	/	/	/
	WHRadjBMI	Psychiatric Disorder	0.00261919	0.00273451	0.343764	-0.0316241	0.106923	0.768903	43	0.0360272	0.158114	0.81859	43	/	/	/	/	/
	WHRadjBMI	Acute Reaction to Stress	0.00114533	0.0042701	0.789907	0.105603	0.16747	0.531901	42	0.296912	0.160128	0.0562046	42	/	/	/	/	/
	WHRadjBMI	Varicose Veins	0.00856895	0.00508029	0.0992561	-0.0868044	0.199258	0.665385	43	-0.0205438	0.158114	0.895966	43	/	/	/	/	/
	WHRadjBMI	Disease Count	3.09999e-05	0.00161133	0.984749	0.11365	0.0624248	0.0763483	41	0.0947556	0.160128	0.550574	42	0.25	0.5	0.588724	7	2.27928
	HDL Cholesterol	Asthma	0.00020997	0.00118182	0.859221	-0.0386471	0.0228247	0.0924632	154	-0.159637	0.0811107	0.0472419	155	0.410089	0.218218	0.0465579	24	0.370304
	HDL Cholesterol	Allergic Rhinitis	-0.000149179	0.00121607	0.902525	-0.0135205	0.0239587	0.573349	157	-0.0819763	0.0805823	0.307411	157	/	/	/	/	/
	HDL Cholesterol	Cardiovascular Disease	-0.00154108	0.00129618	0.236355	-0.103087	0.0253578	7.7405e-05	151	0.0715698	0.0819232	0.380915	152	/	/	/	/	/
	HDL Cholesterol	Cancer	-0.00163951	0.00107875	0.130592	0.0134605	0.0208723	0.519947	157	0.0284252	0.0805823	0.723794	157	0.0714286	0.316228	0.816628	13	2.55423
	HDL Cholesterol	Major Depressive Disorder	0.00087372	0.00130959	0.505655	-0.0255864	0.0254716	0.316701	157	0.103448	0.0805823	0.197295	157	/	/	/	/	/
	HDL Cholesterol	Dermatophytosis	0.000534175	0.0018985	0.778797	-0.0895074	0.0377524	0.0189501	160	-0.100113	0.0798087	0.207822	160	/	/	/	/	/
	HDL Cholesterol	Type 2 Diabetes	0.000286402	0.00175118	0.870321	-0.166072	0.033286	1.75711e-06	143	-0.0478439	0.0842152	0.569051	144	-0.00882353	0.27735	0.974128	16	2.31261
	HDL Cholesterol	Dyslipidemia	-0.000819749	0.00132858	0.538408	-0.222381	0.0270227	2.72993e-13	121	-0.199464	0.0916698	0.0276188	122	-0.435168	0.169031	0.00632387	38	4.43261
	HDL Cholesterol	Hypertensive Disease	-4.99236e-05	0.00105892	0.962462	-0.120729	0.019794	9.2015e-09	147	-0.0410089	0.0830455	0.62069	148	0.0319924	0.144338	0.823641	51	2.40593
	HDL Cholesterol	Hemorrhoids	0.000787432	0.0013912	0.5722	-0.0386352	0.027499	0.16202	158	0.0698387	0.0803219	0.383234	158	/	/	/	/	/
	HDL Cholesterol	Hernia Abdominopelvic Cavity	0.0007919	0.00140995	0.57516	-0.0395725	0.0278059	0.156685	158	-0.0838097	0.0803219	0.295123	158	0.828571	0.57735	0.0415627	6	0.332463
	HDL Cholesterol	Insomnia	0.000598992	0.00216011	0.781917	-0.0600556	0.0426024	0.160613	159	0.112508	0.0800641	0.157962	159	/	/	/	/	/
	HDL Cholesterol	Iron Deficiency Anemias	0.00428147	0.00239738	0.076047	-0.108781	0.0472614	0.0226675	159	-0.0766615	0.0800641	0.336828	159	/	/	/	/	/
	HDL Cholesterol	Irritable Bowel Syndrome	-0.0021976	0.00197022	0.266379	-0.0110051	0.0391356	0.778925	159	-0.0197591	0.0800641	0.804745	159	/	/	/	/	/
	HDL Cholesterol	Macular Degeneration	-0.000790986	0.00288351	0.784206	0.167459	0.0573514	0.00402078	158	0.115765	0.0803219	0.147488	158	-0.0285714	0.57735	0.957155	6	0.970779
	HDL Cholesterol	Osteoarthritis	-0.000456205	0.00119241	0.70255	0.0093257	0.0232347	0.688704	156	-0.0151649	0.0808452	0.850957	156	/	/	/	/	/
	HDL Cholesterol	Osteoporosis	0.00174117	0.00207589	0.40292	0.0116066	0.040341	0.773959	154	-0.197511	0.0813789	0.014076	154	0.151515	0.377964	0.676065	10	0.715472
	HDL Cholesterol	Peripheral Vascular Disease	-0.00207297	0.00197884	0.296458	-0.11132	0.039061	0.00496462	158	-0.0149325	0.0803219	0.852273	158	/	/	/	/	/
	HDL Cholesterol	Peptic Ulcer	-0.000491241	0.00270995	0.856403	-0.0393963	0.0527158	0.456056	149	-0.0273393	0.0813789	0.736441	154	/	/	/	/	/
	HDL Cholesterol	Psychiatric Disorder	0.000577113	0.00155095	0.710325	-0.0409219	0.0304204	0.180522	157	-0.0412695	0.0805823	0.607817	157	/	/	/	/	/
	HDL Cholesterol	Acute Reaction to Stress	0.00390749	0.0022573	0.0854473	0.00596649	0.0445241	0.893573	156	0.0230659	0.0808452	0.775021	156	/	/	/	/	/
	HDL Cholesterol	Varicose Veins	-0.00346804	0.00229169	0.132291	0.086015	0.0447304	0.0563665	153	0.148885	0.0816497	0.0662462	153	/	/	/	/	/
	HDL Cholesterol	Disease Count	-0.000259002	0.000690382	0.708115	-0.0614271	0.0133163	8.92247e-06	141	-0.0198286	0.0848189	0.814815	142	-0.5	0.5	0.25317	7	1.48665
	LDL Cholesterol	Asthma	-0.000379933	0.00118572	0.749141	-0.00319525	0.0208799	0.878603	137	0.00444772	0.0863868	0.958861	137	-0.412698	0.204124	0.0324053	27	0.269505
	LDL Cholesterol	Allergic Rhinitis	0.000579639	0.0013388	0.665729	0.00293824	0.0243056	0.903957	139	0.131981	0.0857493	0.121437	139	/	/	/	/	/
	LDL Cholesterol	Cardiovascular Disease	0.0030687	0.001241	0.0146403	0.194593	0.0224359	1.12434e-14	138	0.163089	0.0860663	0.0559717	138	/	/	/	/	/
	LDL Cholesterol	Cancer	0.00181805	0.00114259	0.113859	0.0245639	0.0206395	0.236034	140	0.168827	0.0854358	0.0461501	140	-0.0989011	0.316228	0.747868	13	0.748501
	LDL Cholesterol	Major Depressive Disorder	0.00168022	0.00155326	0.281269	0.00626754	0.0276521	0.821028	139	-0.0216535	0.0860663	0.800974	138	/	/	/	/	/
	LDL Cholesterol	Dermatophytosis	-0.00140687	0.00218072	0.519892	-0.0756628	0.039228	0.0557796	142	0.0202918	0.0848189	0.810569	142	/	/	/	/	/
	LDL Cholesterol	Type 2 Diabetes	0.0010106	0.00176698	0.568346	-0.0415658	0.0311929	0.184995	133	-0.0244133	0.0877058	0.780297	133	0.168421	0.25	0.490672	19	2.15693
	LDL Cholesterol	Dyslipidemia	0.00329349	0.00150638	0.0306521	1.20896	0.0284877	4.29676e-76	127	0.606495	0.090167	5.21477e-14	126	0.739676	0.156174	9.69382e-09	44	4.22251e+07
	LDL Cholesterol	Hypertensive Disease	0.00174144	0.00112706	0.124731	0.0538204	0.0195981	0.00687719	133	0.121515	0.0877058	0.163522	133	0.0239819	0.144338	0.867336	51	1.03113
	LDL Cholesterol	Hemorrhoids	0.000638205	0.00150135	0.671436	-0.0255801	0.0272183	0.348955	140	-0.08484	0.0854358	0.31894	140	/	/	/	/	/
	LDL Cholesterol	Hernia Abdominopelvic Cavity	-0.00190964	0.00157924	0.228647	-0.0137323	0.0284502	0.63009	140	-0.00821766	0.0854358	0.923233	140	-0.771429	0.57735	0.0723965	6	0.564174
	LDL Cholesterol	Insomnia	0.00229229	0.00242917	0.346985	0.0140388	0.0442125	0.751317	141	-0.0475879	0.0851256	0.575233	141	/	/	/	/	/
	LDL Cholesterol	Iron Deficiency Anemias	0.00242546	0.00275032	0.379363	0.156203	0.0500125	0.00217684	141	0.185856	0.0851256	0.0273463	141	/	/	/	/	/
	LDL Cholesterol	Irritable Bowel Syndrome	-0.00100615	0.00210082	0.632746	-0.0345095	0.0376624	0.361117	140	-0.173724	0.0851256	0.0393807	141	/	/	/	/	/
	LDL Cholesterol	Macular Degeneration	0.000159757	0.0027699	0.954092	-0.0606037	0.0504729	0.231963	137	-0.0474221	0.0863868	0.582123	137	-0.714286	0.57735	0.110787	6	0.815543
	LDL Cholesterol	Osteoarthritis	0.00322885	0.00123066	0.00967072	-0.0416758	0.022135	0.0618171	141	-0.0627641	0.0851256	0.459678	141	/	/	/	/	/
	LDL Cholesterol	Osteoporosis	0.000776922	0.00219258	0.723624	0.113082	0.0399021	0.00528751	140	0.0835761	0.0854358	0.326229	140	0.224242	0.377964	0.533401	10	1.68083
	LDL Cholesterol	Peripheral Vascular Disease	-0.00255867	0.00218767	0.244183	0.0950647	0.0401924	0.0194102	140	0.147852	0.0854358	0.0812775	140	/	/	/	/	/
	LDL Cholesterol	Peptic Ulcer	-0.000530479	0.00307533	0.863307	0.0327944	0.0555293	0.555791	137	0.114283	0.0863868	0.183601	137	/	/	/	/	/
	LDL Cholesterol	Psychiatric Disorder	0.00231865	0.00175992	0.189863	-0.0162732	0.0323697	0.615955	140	0.065715	0.0854358	0.440462	140	/	/	/	/	/
	LDL Cholesterol	Acute Reaction to Stress	0.00274587	0.00245898	0.266091	-0.00807859	0.0448882	0.857441	139	-0.0603291	0.0857493	0.480505	139	/	/	/	/	/
	LDL Cholesterol	Varicose Veins	0.00324704	0.00236976	0.1729	-0.0136685	0.0423425	0.74734	137	-0.134132	0.0863868	0.118133	137	/	/	/	/	/
	LDL Cholesterol	Disease Count	0.000891774	0.0007116	0.212383	0.193179	0.013075	1.32893e-29	132	0.383304	0.0880451	5.72109e-06	132	0.6	0.707107	0.284757	5	1.48897
	Triglycerides	Asthma	0.00194702	0.00138692	0.163625	-0.0209669	0.0283316	0.461092	97	-0.0693326	0.103142	0.499798	97	-0.289622	0.208514	0.15125	26	0.977947
	Triglycerides	Allergic Rhinitis	0.00121861	0.00153526	0.429241	-0.0201168	0.0315419	0.525089	101	-0.10755	0.101015	0.284386	101	/	/	/	/	/
	Triglycerides	Cardiovascular Disease	-0.000157827	0.00145665	0.913952	0.156933	0.0299703	1.01331e-06	95	0.177167	0.103695	0.0841989	96	/	/	/	/	/
	Triglycerides	Cancer	-0.00190117	0.00135207	0.162884	-0.00593279	0.0277485	0.831148	99	-0.15936	0.102062	0.115127	99	-0.181818	0.333333	0.571701	12	1.16174
	Triglycerides	Major Depressive Disorder	0.00158802	0.00167841	0.346401	0.0678422	0.0348262	0.0542733	100	-0.00256034	0.102062	0.979934	99	/	/	/	/	/
	Triglycerides	Dermatophytosis	0.000611468	0.00223945	0.785383	0.00857821	0.0458947	0.85211	102	-0.147019	0.100504	0.140335	102	/	/	/	/	/
	Triglycerides	Type 2 Diabetes	-0.00149205	0.00228506	0.515545	0.135297	0.0480207	0.00601805	87	0.047314	0.109109	0.663435	87	0.127451	0.267261	0.62593	17	2.4231
	Triglycerides	Dyslipidemia	0.000101959	0.00180978	0.955208	0.739513	0.0370886	2.13876e-33	85	0.499051	0.111111	1.35257e-06	84	0.339266	0.19245	0.0666386	30	3.67148
	Triglycerides	Hypertensive Disease	-0.000101091	0.00128678	0.937552	0.22406	0.0265211	4.17457e-13	94	0.0617719	0.105409	0.55639	93	-0.0629127	0.145865	0.66426	50	2.2884
	Triglycerides	Hemorrhoids	-0.0019263	0.00171466	0.263999	0.110848	0.035285	0.00222286	100	0.0563587	0.101535	0.577566	100	/	/	/	/	/
	Triglycerides	Hernia Abdominopelvic Cavity	-0.00036622	0.00173307	0.833078	0.0261258	0.0357332	0.466423	101	-0.0424236	0.101015	0.673584	101	-0.0857143	0.57735	0.871743	6	2.48856
	Triglycerides	Insomnia	0.00398166	0.00282458	0.16181	0.0784719	0.0585196	0.183036	100	0.0240928	0.101535	0.811932	100	/	/	/	/	/
	Triglycerides	Iron Deficiency Anemias	0.00243438	0.00296635	0.413809	0.0761951	0.0612146	0.216173	101	-0.0640314	0.101015	0.524678	101	/	/	/	/	/
	Triglycerides	Irritable Bowel Syndrome	0.00268434	0.00248194	0.282108	0.101356	0.0511577	0.050366	100	-0.0115754	0.101535	0.908998	100	/	/	/	/	/
	Triglycerides	Macular Degeneration	0.00302228	0.00316176	0.341556	-0.159153	0.0648165	0.0158895	97	-0.14309	0.103142	0.16205	97	0.3	0.707107	0.623838	5	1.02464
	Triglycerides	Osteoarthritis	0.000924323	0.0014339	0.520663	-0.0245783	0.0295058	0.406849	101	0.0903918	0.101015	0.368673	101	/	/	/	/	/
	Triglycerides	Osteoporosis	0.000137866	0.00236582	0.95365	-0.0437081	0.0481485	0.366246	99	-0.00998163	0.102062	0.921887	99	0.418182	0.377964	0.229113	10	1.35716
	Triglycerides	Peripheral Vascular Disease	-0.00538795	0.00241896	0.0281867	0.0285523	0.0499232	0.568669	101	0.00229474	0.101015	0.98183	101	/	/	/	/	/
	Triglycerides	Peptic Ulcer	0.00764112	0.00384259	0.0496301	0.0451557	0.0789748	0.568826	97	-0.0889471	0.102598	0.383775	98	/	/	/	/	/
	Triglycerides	Psychiatric Disorder	-3.70479e-05	0.00184986	0.984062	0.0381084	0.038281	0.321949	100	-0.050556	0.101535	0.617411	100	/	/	/	/	/
	Triglycerides	Acute Reaction to Stress	0.00388799	0.00286874	0.178407	0.0433124	0.0590699	0.465145	101	-0.0822379	0.101015	0.413597	101	/	/	/	/	/
	Triglycerides	Varicose Veins	0.00552237	0.00260209	0.0363881	-0.083678	0.0527615	0.116036	98	-0.113723	0.102598	0.26486	98	/	/	/	/	/
	Triglycerides	Disease Count	-4.83058e-05	0.000828888	0.953658	0.176453	0.0170877	6.8017e-17	91	0.384209	0.1066	0.000170022	91	0.321429	0.5	0.482072	7	1.23646
	Systolic Blood Pressure	Asthma	0.0028347	0.00272077	0.307441	0.126094	0.0786895	0.121623	27	0.286325	0.204124	0.147644	27	0.0912755	0.171499	0.591078	37	0.959662
	Systolic Blood Pressure	Allergic Rhinitis	0.00215024	0.00264872	0.424274	-0.00729824	0.0776333	0.925823	28	0.0136836	0.2	0.944903	28	/	/	/	/	/
	Systolic Blood Pressure	Cardiovascular Disease	0.00245519	0.00286534	0.399352	0.368168	0.0840061	0.000171408	28	0.657362	0.2	0.000144289	28	/	/	/	/	/
	Systolic Blood Pressure	Cancer	-0.00461329	0.00259669	0.0873378	0.0475883	0.0763673	0.538614	28	0.0218938	0.2	0.911948	28	0.324176	0.316228	0.279882	13	1.54418
	Systolic Blood Pressure	Major Depressive Disorder	0.00213522	0.00332419	0.526284	0.0536903	0.0974926	0.586533	28	0.151615	0.2	0.441205	28	/	/	/	/	/
	Systolic Blood Pressure	Dermatophytosis	-0.00533556	0.00427832	0.223472	-0.275909	0.125274	0.0367011	28	-0.326765	0.2	0.0896596	28	/	/	/	/	/
	Systolic Blood Pressure	Type 2 Diabetes	0.00686044	0.0035959	0.0675121	0.127549	0.105466	0.237401	28	0.326765	0.2	0.0896596	28	0.171538	0.213201	0.412282	25	1.18417
	Systolic Blood Pressure	Dyslipidemia	0.00164338	0.00276213	0.557007	0.436849	0.0810306	1.20051e-05	28	0.649699	0.2	0.000182948	28	0.228103	0.127	0.067622	65	0.386231
	Systolic Blood Pressure	Hypertensive Disease	-0.00355038	0.00409451	0.39484	1.58724	0.119496	2.83771e-12	25	0.846154	0.213201	9.90438e-08	25	0.889508	0.13484	1.0614e-20	58	1.85158e+07
	Systolic Blood Pressure	Hemorrhoids	0.00322427	0.0034393	0.357141	-0.0311653	0.100742	0.759516	28	-0.133005	0.2	0.499856	28	/	/	/	/	/
	Systolic Blood Pressure	Hernia Abdominopelvic Cavity	0.00302637	0.00307707	0.334413	-0.227972	0.0898519	0.0175141	28	-0.273673	0.2	0.15878	28	-1	0.57735	0	6	0
	Systolic Blood Pressure	Insomnia	-0.00643281	0.00629782	0.31646	-0.119364	0.188785	0.532729	28	0.0990695	0.2	0.615975	28	/	/	/	/	/
	Systolic Blood Pressure	Iron Deficiency Anemias	0.0047341	0.00926352	0.61363	-0.344367	0.274083	0.220132	28	-0.0552819	0.2	0.779937	28	/	/	/	/	/
	Systolic Blood Pressure	Irritable Bowel Syndrome	0.0104187	0.00481762	0.0399495	0.062231	0.140976	0.662551	28	0.168582	0.2	0.391144	28	/	/	/	/	/
	Systolic Blood Pressure	Macular Degeneration	0.000842005	0.00857536	0.922535	-0.108348	0.255849	0.675425	28	-0.0405036	0.2	0.837856	28	-0.0857143	0.57735	0.871743	6	2.66305
	Systolic Blood Pressure	Osteoarthritis	0.00150354	0.00323983	0.646454	-0.00319178	0.094518	0.973319	28	0.0645868	0.2	0.744031	28	/	/	/	/	/
	Systolic Blood Pressure	Osteoporosis	-0.0106113	0.00464061	0.0306075	-0.174827	0.134985	0.206648	28	-0.165298	0.2	0.40057	28	-0.0181818	0.377964	0.96024	10	1.91957
	Systolic Blood Pressure	Peripheral Vascular Disease	0.00588716	0.00555332	0.298842	-0.114555	0.164372	0.492035	28	-0.189929	0.2	0.333025	28	/	/	/	/	/
	Systolic Blood Pressure	Peptic Ulcer	0.00363982	0.00596392	0.546957	0.0629167	0.174094	0.720724	28	-0.00164204	0.2	0.993383	28	/	/	/	/	/
	Systolic Blood Pressure	Psychiatric Disorder	0.00390724	0.00386516	0.321386	0.0423677	0.113422	0.711775	28	0.135742	0.2	0.490995	28	/	/	/	/	/
	Systolic Blood Pressure	Acute Reaction to Stress	0.00458747	0.00602398	0.453191	0.0394617	0.179616	0.82782	28	-0.0552819	0.2	0.779937	28	/	/	/	/	/
	Systolic Blood Pressure	Varicose Veins	-0.00266629	0.0060735	0.664286	-0.0247718	0.177346	0.889989	28	0.118774	0.2	0.547191	28	0.6	0.707107	0.284757	5	1.68127
	Systolic Blood Pressure	Disease Count	0.00192851	0.00177356	0.286853	0.390395	0.0518516	5.41189e-08	28	0.810071	0.2	1.76068e-07	28	0.554945	0.316228	0.0490045	13	2.87822
	Diastolic Blood Pressure	Asthma	-0.000951523	0.00251816	0.708486	-0.00785965	0.0700377	0.911479	29	-0.0221675	0.196116	0.909128	29	-0.0390634	0.169031	0.81588	38	2.64658
	Diastolic Blood Pressure	Allergic Rhinitis	0.00316545	0.00272048	0.254781	-0.000561157	0.0771026	0.994247	29	-0.0152709	0.196116	0.937332	29	/	/	/	/	/
	Diastolic Blood Pressure	Cardiovascular Disease	-0.000808509	0.00357024	0.822551	0.281606	0.0990755	0.00842513	29	0.423645	0.196116	0.0220155	29	/	/	/	/	/
	Diastolic Blood Pressure	Cancer	-0.00121703	0.00249632	0.629818	-0.0678141	0.0696552	0.338913	29	-0.196059	0.196116	0.308059	29	-0.00549451	0.316228	0.985787	13	1.62758
	Diastolic Blood Pressure	Major Depressive Disorder	0.0041166	0.00304037	0.186969	-0.0464594	0.0842579	0.585898	29	-0.173399	0.196116	0.36836	29	/	/	/	/	/
	Diastolic Blood Pressure	Dermatophytosis	0.00134132	0.00432121	0.758638	7.7316e-05	0.125465	0.999513	29	-0.0748768	0.196116	0.699474	29	/	/	/	/	/
	Diastolic Blood Pressure	Type 2 Diabetes	0.00522094	0.00354741	0.152647	0.142045	0.0987648	0.161865	29	0.172414	0.196116	0.37113	29	-0.355214	0.208514	0.0749525	26	0.5564
	Diastolic Blood Pressure	Dyslipidemia	0.00311694	0.00283286	0.280923	0.300931	0.0787868	0.000711941	29	0.489655	0.196116	0.00701665	29	-0.22701	0.127	0.0689836	65	0.0652605
	Diastolic Blood Pressure	Hypertensive Disease	0.0062805	0.00395212	0.124596	1.33187	0.117212	2.29179e-11	27	0.74359	0.204124	8.80707e-06	27	0.864467	0.136083	4.59169e-18	57	21865.9
	Diastolic Blood Pressure	Hemorrhoids	0.00522412	0.00327283	0.122082	0.0459063	0.092799	0.624824	29	-0.0581281	0.196116	0.764548	29	/	/	/	/	/
	Diastolic Blood Pressure	Hernia Abdominopelvic Cavity	0.00433087	0.00349005	0.22531	-0.0218779	0.0967515	0.822808	29	-0.151724	0.196116	0.432053	29	0.485714	0.57735	0.328723	6	1.78239
	Diastolic Blood Pressure	Insomnia	-0.00627568	0.00517903	0.236107	-0.124892	0.146696	0.402055	29	-0.12266	0.196116	0.526153	29	/	/	/	/	/
	Diastolic Blood Pressure	Iron Deficiency Anemias	-0.00919041	0.00792992	0.256623	-0.204636	0.222365	0.36558	29	-0.184236	0.196116	0.338706	29	/	/	/	/	/
	Diastolic Blood Pressure	Irritable Bowel Syndrome	0.00659203	0.00448291	0.152991	-0.236173	0.124447	0.0684665	29	-0.326601	0.196116	0.0837705	29	/	/	/	/	/
	Diastolic Blood Pressure	Macular Degeneration	-0.00497043	0.00609557	0.421969	-0.0286713	0.17326	0.869798	29	0.0546798	0.196116	0.77816	29	-0.771429	0.57735	0.0723965	6	0.564174
	Diastolic Blood Pressure	Osteoarthritis	-0.00141589	0.00265551	0.598264	-0.0735049	0.0741264	0.33019	29	-0.299507	0.196116	0.114467	29	/	/	/	/	/
	Diastolic Blood Pressure	Osteoporosis	-0.0200182	0.00552769	0.00119373	-0.167351	0.155797	0.292257	29	-0.0596059	0.196116	0.758736	29	-0.0424242	0.377964	0.907364	10	2.5953
	Diastolic Blood Pressure	Peripheral Vascular Disease	-0.000626121	0.00465572	0.894017	0.171322	0.130827	0.201391	29	0.267488	0.196116	0.160671	29	/	/	/	/	/
	Diastolic Blood Pressure	Peptic Ulcer	0.000846301	0.0061514	0.891594	0.00431333	0.168714	0.979792	29	-0.238916	0.196116	0.211965	29	/	/	/	/	/
	Diastolic Blood Pressure	Psychiatric Disorder	0.00840883	0.00351199	0.0238601	0.0529371	0.0982263	0.594351	29	0.150739	0.196116	0.435083	29	/	/	/	/	/
	Diastolic Blood Pressure	Acute Reaction to Stress	0.00398431	0.00626072	0.529875	-0.0781334	0.179537	0.666882	29	0.037931	0.196116	0.845119	29	/	/	/	/	/
	Diastolic Blood Pressure	Varicose Veins	3.48039e-05	0.00634392	0.995663	0.161913	0.176044	0.365858	29	0.340887	0.196116	0.0703546	29	0.7	0.707107	0.18812	5	1.66295
	Diastolic Blood Pressure	Disease Count	0.0010441	0.00180875	0.568551	0.244563	0.0489882	3.10942e-05	29	0.673892	0.196116	6.13516e-05	29	0.335165	0.316228	0.262943	13	0.82923
Case-control studies	BMI	Coronary Artery Disease	-0.00104123	0.00125206	0.407981	0.530448	0.0549375	2.85042e-15	86	0.659336	0.109764	5.10506e-12	86	-0.281541	0.169031	0.086825	38	2.45153e-06
	BMI	Rheumatoid Arthritis	0.00273201	0.00292571	0.352995	0.212238	0.12331	0.0887738	89	0.0897415	0.107833	0.402963	89	-0.200559	0.107833	0.0594945	89	0.459556
	BMI	Crohn's Disease	0.00383598	0.00351842	0.278719	-0.045198	0.152504	0.767678	86	-0.102779	0.109764	0.346355	86	-0.167584	0.132453	0.200593	60	1.44458
	BMI	Ulcerative Colitis	0.0030317	0.00300828	0.316385	-0.169496	0.130694	0.198138	88	-0.155622	0.108465	0.147665	88	-0.132216	0.158114	0.398017	43	1.41337
	BMI	Type 2 Diabetes	-0.000703781	0.00272109	0.796524	1.13335	0.117607	2.23203e-15	89	0.597051	0.107833	6.59544e-10	89	-0.654545	0.353553	0.0288646	11	0.00419745
	BMI	Autism Spectrum Disorder	-0.000792289	0.00371422	0.831571	0.0359844	0.161153	0.823818	91	0.109381	0.1066	0.302024	91	/	/	/	/	/
	BMI	Bipolar Disorder	0.000830092	0.00348541	0.812414	-0.194974	0.147897	0.191466	76	-0.100671	0.117041	0.386884	76	/	/	/	/	/
	BMI	Major Depressive Disorder	0.00285326	0.00312872	0.364794	0.176377	0.132745	0.18809	75	0.161368	0.117851	0.166635	75	/	/	/	/	/
	BMI	Schizophrenia	0.00181931	0.00189969	0.341107	-0.0251896	0.0823623	0.760521	82	0.0250978	0.112509	0.8229	82	-0.273863	0.107833	0.00940571	89	0.14888
	BMI	Alzheimer's Disease	0.00633019	0.00206057	0.00285576	0.024827	0.089766	0.782778	87	-0.00373626	0.109109	0.972602	87	-0.191111	0.208514	0.349679	26	1.76731
	BMI	Age-related Macular Degeneration	-0.00280011	0.00209533	0.184999	0.0402613	0.0915103	0.661079	87	0.127971	0.109109	0.237509	87	-0.11621	0.125	0.349016	67	1.35605
	WHRadjBMI	Coronary Artery Disease	0.00104239	0.00253721	0.683277	0.325373	0.0981496	0.00189485	44	0.107567	0.156174	0.487056	44	0.072045	0.164399	0.658649	40	2.14032
	WHRadjBMI	Rheumatoid Arthritis	-0.000353261	0.00330326	0.91532	-0.0655105	0.124619	0.601746	46	-0.0665576	0.152499	0.660314	46	0.294729	0.109109	0.00558631	87	0.156391
	WHRadjBMI	Crohn's Disease	0.00149017	0.00502019	0.768021	0.109881	0.195158	0.576336	45	0.100616	0.154303	0.510775	45	-0.0434571	0.132453	0.741633	60	2.19451
	WHRadjBMI	Ulcerative Colitis	0.00730754	0.00462044	0.121077	-0.0633043	0.179039	0.725383	45	-0.098244	0.154303	0.52084	45	-0.0912111	0.158114	0.560768	43	2.21665
	WHRadjBMI	Type 2 Diabetes	-0.0013229	0.00474424	0.781701	0.609183	0.18511	0.00199983	45	0.189398	0.154303	0.212735	45	0.637479	0.333333	0.0257544	12	0.670655
	WHRadjBMI	Autism Spectrum Disorder	-0.00081417	0.00466692	0.862308	0.00695703	0.181092	0.969529	46	-0.147492	0.152499	0.327987	46	/	/	/	/	/
	WHRadjBMI	Bipolar Disorder	-0.00326557	0.00428454	0.450788	-0.379449	0.169468	0.0312498	39	-0.134407	0.166667	0.41463	39	/	/	/	/	/
	WHRadjBMI	Major Depressive Disorder	-4.45883e-05	0.0045654	0.992259	0.033693	0.181201	0.853478	40	-0.104483	0.164399	0.521126	40	/	/	/	/	/
	WHRadjBMI	Schizophrenia	-0.00118989	0.00221326	0.593748	-0.00145959	0.0853083	0.986432	43	-0.110872	0.158114	0.47907	43	-0.0379143	0.107211	0.72275	90	2.12148
	WHRadjBMI	Alzheimer's Disease	0.000436724	0.00286925	0.879718	0.136987	0.112166	0.22848	46	-0.0336808	0.152499	0.82415	46	-0.436759	0.223607	0.0371803	23	0.303526
	WHRadjBMI	Age-related Macular Degeneration	-0.000199068	0.0034886	0.95476	-0.0989143	0.135687	0.469962	45	0.321758	0.154303	0.0311336	45	0.177016	0.127	0.158355	65	1.99878
	HDL Cholesterol	Coronary Artery Disease	-0.000236705	0.0013091	0.856761	-0.179157	0.0278762	1.6837e-09	150	-0.109276	0.0827606	0.184631	149	0.233299	0.169031	0.158644	38	1.0115
	HDL Cholesterol	Rheumatoid Arthritis	-0.00240945	0.00178871	0.179875	0.103205	0.0366056	0.00541998	162	0.0546135	0.0793052	0.490038	162	-0.0140646	0.111803	0.899576	83	2.14343
	HDL Cholesterol	Crohn's Disease	-0.00328616	0.00243478	0.179088	-0.00504191	0.049691	0.919312	157	0.134279	0.0805823	0.0936073	157	-0.0114757	0.132453	0.930653	60	0.666777
	HDL Cholesterol	Ulcerative Colitis	-0.00069042	0.00224768	0.759115	-0.0106814	0.0464578	0.818452	161	0.0527016	0.0795557	0.506716	161	-0.0541502	0.154303	0.723873	45	2.18185
	HDL Cholesterol	Type 2 Diabetes	0.00170285	0.00221107	0.442424	-0.194879	0.0498556	0.000139998	152	-0.0495655	0.0821995	0.54559	151	0.0818182	0.353553	0.81099	11	2.26574
	HDL Cholesterol	Autism Spectrum Disorder	-0.00269552	0.0026523	0.31096	0.0187697	0.0549931	0.733299	169	0.0397184	0.0776151	0.608155	169	/	/	/	/	/
	HDL Cholesterol	Bipolar Disorder	0.00588722	0.00245414	0.0177713	0.060064	0.051911	0.249233	141	-0.0683217	0.0854358	0.422505	140	/	/	/	/	/
	HDL Cholesterol	Major Depressive Disorder	-0.000636739	0.00221217	0.773896	0.0865969	0.0455412	0.0592756	143	0.147044	0.0845154	0.0796875	143	/	/	/	/	/
	HDL Cholesterol	Schizophrenia	0.000564569	0.00118673	0.634928	0.0163325	0.0244597	0.505292	158	0.000252526	0.0803219	0.997487	158	0.260489	0.105409	0.0116759	93	0.132636
	HDL Cholesterol	Alzheimer's Disease	0.000186177	0.00167055	0.911409	0.0311618	0.035742	0.384663	154	-0.0700938	0.0813789	0.387688	154	-0.366957	0.218218	0.0777536	24	0.582334
	HDL Cholesterol	Age-related Macular Degeneration	-0.00298754	0.00223242	0.182867	0.321735	0.0484088	5.40054e-10	150	0.239594	0.0813789	0.00276454	154	0.274771	0.128037	0.0279971	64	10.9676
	LDL Cholesterol	Coronary Artery Disease	0.00221324	0.00130931	0.093246	0.396584	0.0256376	9.00359e-32	138	0.391002	0.0857493	1.94476e-06	139	-0.256994	0.171499	0.124661	37	0.00648922
	LDL Cholesterol	Rheumatoid Arthritis	-0.00228521	0.00195679	0.244947	-0.0454697	0.0359478	0.20811	136	-0.273522	0.086711	0.00127294	136	0.100194	0.111803	0.367461	83	0.039751
	LDL Cholesterol	Crohn's Disease	0.000910309	0.00270822	0.737274	0.0754247	0.0501602	0.134901	143	0.174493	0.0845154	0.0371289	143	-0.0186721	0.132453	0.887393	60	0.467671
	LDL Cholesterol	Ulcerative Colitis	-0.00163038	0.00243424	0.504069	0.0587708	0.0456958	0.200447	147	0.211287	0.0833333	0.0102017	147	0.115367	0.156174	0.455835	44	1.12755
	LDL Cholesterol	Type 2 Diabetes	-0.000912614	0.0020651	0.659247	-0.167485	0.042657	0.000136489	138	-0.231467	0.0860663	0.00630306	138	0.494505	0.316228	0.0858235	13	0.260019
	LDL Cholesterol	Autism Spectrum Disorder	-0.00365397	0.0029303	0.214396	-0.0906135	0.0553232	0.103583	149	-0.0588683	0.0827606	0.475755	149	/	/	/	/	/
	LDL Cholesterol	Bipolar Disorder	0.00493575	0.00277597	0.0777735	0.096953	0.0558024	0.0847156	130	0.0322634	0.0887356	0.715558	130	/	/	/	/	/
	LDL Cholesterol	Major Depressive Disorder	-0.00220233	0.0024566	0.371645	-0.0494863	0.048103	0.305504	132	-0.046287	0.0880451	0.598178	132	/	/	/	/	/
	LDL Cholesterol	Schizophrenia	0.00138728	0.00125537	0.270995	0.0123478	0.0236374	0.602216	144	0.0442691	0.0842152	0.598292	144	-0.0405433	0.106	0.701187	92	2.36708
	LDL Cholesterol	Alzheimer's Disease	0.00171405	0.00192346	0.37456	0.0402295	0.0411126	0.329692	128	-0.109499	0.0894427	0.218552	128	0.294118	0.258199	0.236143	18	1.27709
	LDL Cholesterol	Age-related Macular Degeneration	0.000684062	0.00175326	0.697039	-0.04852	0.0331782	0.14599	135	-0.0438496	0.0870388	0.613565	135	-0.0119722	0.125	0.923397	67	2.39392
	Triglycerides	Coronary Artery Disease	0.00166487	0.00160748	0.302998	0.300384	0.0346903	1.30038e-13	96	0.416403	0.103695	2.44558e-05	96	0.0733449	0.162221	0.648586	41	0.175071
	Triglycerides	Rheumatoid Arthritis	0.000279036	0.00221393	0.899978	-0.129359	0.0441792	0.00429863	94	0.0870737	0.104828	0.403998	94	0.101861	0.113961	0.368611	80	1.81802
	Triglycerides	Crohn's Disease	6.893e-05	0.00327371	0.983246	0.0952033	0.0722961	0.191124	95	-0.100009	0.104257	0.334902	95	0.093862	0.132453	0.475639	60	1.71056
	Triglycerides	Ulcerative Colitis	0.00439656	0.00308755	0.157539	0.00311275	0.0653894	0.962126	103	-0.192152	0.1	0.0518368	103	0.0331231	0.156174	0.830978	44	0.481265
	Triglycerides	Type 2 Diabetes	0.00170725	0.00298545	0.568813	0.13171	0.0642011	0.043058	94	0.0700239	0.104828	0.502445	94	0.132867	0.333333	0.680598	12	2.17312
	Triglycerides	Autism Spectrum Disorder	-0.00193522	0.00333537	0.563051	0.00164683	0.0701834	0.981325	104	0.0958758	0.0995037	0.332964	104	/	/	/	/	/
	Triglycerides	Bipolar Disorder	0.00165014	0.00307714	0.59318	-0.0357874	0.0656058	0.586844	87	-0.151829	0.109109	0.160366	87	/	/	/	/	/
	Triglycerides	Major Depressive Disorder	0.00253801	0.00269805	0.349413	0.0682174	0.0583229	0.245265	91	-0.02115	0.1066	0.842269	91	/	/	/	/	/
	Triglycerides	Schizophrenia	0.000111733	0.0014377	0.938219	0.039534	0.0294873	0.183245	96	0.079885	0.103695	0.439112	96	0.00438884	0.106	0.966881	92	2.01776
	Triglycerides	Alzheimer's Disease	-0.00159509	0.00219615	0.469492	-0.0146943	0.0459395	0.749799	94	0.0931281	0.104828	0.371979	94	0.549351	0.235702	0.00989594	21	0.188889
	Triglycerides	Age-related Macular Degeneration	0.000498596	0.00251111	0.843034	-0.0802919	0.052597	0.130196	97	0.103891	0.103142	0.311211	97	-0.0407335	0.132453	0.757313	60	1.63074
	Systolic Blood Pressure	Coronary Artery Disease	0.000506305	0.00395054	0.899047	0.582	0.115885	3.51877e-05	27	0.697192	0.204124	5.31891e-05	27	0.352174	0.154303	0.0176663	45	2.66442
	Systolic Blood Pressure	Rheumatoid Arthritis	0.00642603	0.00424463	0.141666	-0.116305	0.126032	0.364277	29	-0.24982	0.196116	0.191218	29	-0.222664	0.0971286	0.0199559	109	2.3121
	Systolic Blood Pressure	Crohn's Disease	-0.0107966	0.0058508	0.0759863	-0.10412	0.17348	0.553389	29	0.0334975	0.196116	0.863042	29	-0.157321	0.117041	0.174709	76	1.08485
	Systolic Blood Pressure	Ulcerative Colitis	0.00825156	0.00574255	0.16223	0.198444	0.170948	0.255867	29	0.233498	0.196116	0.222825	29	-0.158488	0.132453	0.226477	60	1.30257
	Systolic Blood Pressure	Type 2 Diabetes	-0.00126468	0.00609047	0.837254	0.377385	0.179997	0.0467473	26	0.390613	0.208514	0.0484992	26	-0.0164835	0.316228	0.957376	13	0.527282
	Systolic Blood Pressure	Autism Spectrum Disorder	0.00327349	0.00628053	0.606468	0.204876	0.186017	0.280451	29	0.274384	0.196116	0.149748	29	/	/	/	/	/
	Systolic Blood Pressure	Bipolar Disorder	-0.0148571	0.00791309	0.0758835	-0.145616	0.234198	0.541488	21	0.0415584	0.235702	0.858048	21	/	/	/	/	/
	Systolic Blood Pressure	Major Depressive Disorder	-0.009506	0.00611998	0.136857	0.179205	0.179562	0.330814	21	0.44495	0.235702	0.043265	21	/	/	/	/	/
	Systolic Blood Pressure	Schizophrenia	0.00233652	0.00412574	0.57622	0.148915	0.123156	0.237914	27	0.282051	0.204124	0.154053	27	-0.0246016	0.0966736	0.798635	110	0.991468
	Systolic Blood Pressure	Alzheimer's Disease	0.000450666	0.0039512	0.910036	-0.150134	0.117169	0.21097	29	-0.0748768	0.196116	0.699474	29	-0.237375	0.19245	0.206569	30	1.233
	Systolic Blood Pressure	Age-related Macular Degeneration	0.00115215	0.00471104	0.808715	-0.0949739	0.142358	0.510555	28	-0.176245	0.2	0.369647	28	-0.16129	0.0909091	0.0735183	124	1.48299
	Diastolic Blood Pressure	Coronary Artery Disease	-0.00205118	0.00459111	0.659046	0.331292	0.140491	0.0268558	26	0.233504	0.208514	0.250951	26	0.189199	0.162221	0.236123	41	1.88778
	Diastolic Blood Pressure	Rheumatoid Arthritis	0.00150472	0.00634073	0.814276	0.200429	0.192045	0.306254	28	0.0336289	0.204124	0.867748	27	-0.239069	0.0985329	0.013584	106	0.479277
	Diastolic Blood Pressure	Crohn's Disease	-0.0102549	0.006736	0.139123	0.0567557	0.199448	0.778072	30	-0.032703	0.19245	0.863787	30	-0.0799431	0.117851	0.495371	75	2.15748
	Diastolic Blood Pressure	Ulcerative Colitis	-0.00229727	0.00779174	0.770296	-0.0594641	0.230724	0.798502	30	0.12703	0.19245	0.503543	30	-0.262612	0.131306	0.0408868	61	0.333838
	Diastolic Blood Pressure	Type 2 Diabetes	0.00570608	0.00463688	0.22993	0.326657	0.125382	0.0152398	27	0.291266	0.204124	0.140475	27	-0.346154	0.316228	0.246625	13	0.923456
	Diastolic Blood Pressure	Autism Spectrum Disorder	0.00521889	0.00648984	0.428078	0.257532	0.191542	0.189572	30	0.164405	0.19245	0.385313	30	/	/	/	/	/
	Diastolic Blood Pressure	Bipolar Disorder	-0.00536476	0.00694662	0.447486	-0.170037	0.217164	0.441293	26	-0.071453	0.208514	0.728692	26	/	/	/	/	/
	Diastolic Blood Pressure	Major Depressive Disorder	-0.00777161	0.00677269	0.262488	-0.352454	0.21202	0.109447	26	-0.268376	0.208514	0.184964	26	/	/	/	/	/
	Diastolic Blood Pressure	Schizophrenia	-0.00512167	0.00414471	0.228052	-0.0688491	0.121085	0.574701	27	-0.034188	0.204124	0.865569	27	-0.00948999	0.0953463	0.920534	113	2.68039
	Diastolic Blood Pressure	Alzheimer's Disease	-0.0021709	0.00369736	0.561982	-0.167544	0.11105	0.142983	29	-0.330049	0.196116	0.0803663	29	-0.564405	0.19245	0.00115867	30	2.57698
	Diastolic Blood Pressure	Age-related Macular Degeneration	-0.0157233	0.00486415	0.00322555	-0.137064	0.144818	0.35231	29	-0.159606	0.196116	0.408227	29	-0.209942	0.0916698	0.0202897	122	1.36057
Note: the SNP instruments used in these two analyses are the same as those in the GSMR analysis; b0 = the regression intercept from MR-Egger1; ρx->y correlation between the estimates of bzx and bzy for the SNPs associated with x; ρy->x = correlation between the estimates of bzx and bzy for the SNPs associated with y; r = the relative likelihood of the best causal model compared to the best non-ca…
References:
1. Bowden J, Davey Smith G, Burgess S. Mendelian randomization with invalid instruments: effect estimation and bias detection through Egger regression. Int J Epidemiol 44, 512-525 (2015).
2. Pickrell JK, Berisa T, Liu JZ, Segurel L, Tung JY, Hinds DA. Detection and interpretation of shared genetic influences on 42 human traits. Nat Genet 48, 709-717 (2016).
